# Supplementary material for: Shenqi Granules Enhance Recovery from Myocardial Ischemia–Reperfusion Injury by Downregulating MMP9 and ADH1C
Source: Pharmaceuticals (Basel). 2026 Mar 13;19(3):475. doi: 10.3390/ph19030475 (PMC13029134; doi:10.3390/ph19030475)
Supplement: Supplementary file 1 [file pharmaceuticals-19-00475-s001.zip]

Archive with 1 entries (1 files):
- pharmaceuticals-4180230-supplementary.pdf
